# Supplementary material for: Knockout of α-Synuclein Is Associated with Depression-like Behaviors by Altered Excitability of Medial Prefrontal Cortex Neurons in Mice
Source: Int J Mol Sci. 2026 Jun 9;27(12):5235. doi: 10.3390/ijms27125235 (PMC13299995; doi:10.3390/ijms27125235)
Supplement: Supplementary file 1 [file ijms-27-05235-s001.zip]

Archive with 1 entries (1 files):
- ijms-4314659-supplementary.pdf
